# Supplementary material for: Eligibility for knee arthroplasty is associated with increased risk of acquired hallux valgus - a Mendelian randomized study
Source: BMC Musculoskelet Disord. 2024 Apr 22;25:311. doi: 10.1186/s12891-024-07458-2 (PMC11034105; doi:10.1186/s12891-024-07458-2)
Supplement: Supplementary file 1 — Supplementary material 1. [file 12891_2024_7458_MOESM1_ESM.xlsx]

## Sheet: Sum
Supplementary Table 1:IVs information selected with "hallux valgus" as exposure and "hip replacement" as outcome.
Supplementary Table 2:IVs information selected with "hallux valgus" as exposure and "no hip replacement" as outcome.
Supplementary Table 3:IVs information selected with "hallux valgus" as exposure and "no knee replacement" as outcome.
Supplementary Table 4:IVs information selected with "hallux valgus" as exposure and "knee replacement" as outcome.
Supplementary Table 5:IVs information selected with "knee replacement" as exposure and "hallux valgus" as outcome.
Supplementary Table 6:IVs information selected with "no hip replacement" as exposure and "hallux valgus" as outcome.
Supplementary Table 7:IVs information selected with "no knee replacement" as exposure and "hallux valgus" as outcome.
Supplementary Table 8:IVs information selected with "hip replacement" as exposure and "hallux valgus" as outcome.

## Sheet: Table S1
Supplementary Table 1:IVs information selected with "hallux valgus" as exposure and "hip replacement" as outcome.
SNP	effect_allele.exposure	other_allele.exposure	exposure	outcome	beta.exposure	se.exposure	pval.exposure	beta.outcome	se.outcome	pval.outcome	F
rs10482772	G	A	hallux valgus	hip replacement	0.140536	0.0252408	2.58e-08	0.0473987	0.0231945	0.041	31.0005
rs11007337	A	G	hallux valgus	hip replacement	0.085436	0.0153384	2.55e-08	-0.00950503	0.0110573	0.39	31.0257
rs113536929	A	G	hallux valgus	hip replacement	0.151984	0.0261531	6.2e-09	0.0126003	0.0286427	0.66	33.7714
rs1145627	T	C	hallux valgus	hip replacement	-0.137882	0.0203219	1.16e-11	-0.0116982	0.0169463	0.49	46.0348
rs12614	T	C	hallux valgus	hip replacement	0.129456	0.0194007	2.51e-11	0.0324962	0.0191673	0.09	44.5256
rs2169356	T	A	hallux valgus	hip replacement	0.0797108	0.0145098	3.94e-08	0.00669752	0.0112044	0.55	30.1795
rs2303597	C	T	hallux valgus	hip replacement	0.0983134	0.0155411	2.52e-10	0.0226956	0.0118761	0.056	40.0186
rs2337106	G	C	hallux valgus	hip replacement	0.0858259	0.0140367	9.69e-10	0.018704	0.0107192	0.081	37.3858
rs2465669	C	A	hallux valgus	hip replacement	-0.0857123	0.0151113	1.41e-08	-0.0160997	0.0109092	0.14	32.1723
rs35911766	A	G	hallux valgus	hip replacement	0.0947778	0.0173424	4.63e-08	0.00750179	0.0132062	0.57	29.8672
rs3793626	A	G	hallux valgus	hip replacement	-0.0897623	0.0164267	4.64e-08	-0.010697	0.0132648	0.42	29.8598
rs458783	G	T	hallux valgus	hip replacement	-0.0964219	0.0155179	5.18e-10	0.0207028	0.0125864	0.1	38.6087
rs6685420	A	C	hallux valgus	hip replacement	-0.138937	0.0237114	4.64e-09	-0.0139975	0.0193743	0.47	34.3338
rs6737944	A	G	hallux valgus	hip replacement	0.110928	0.0171352	9.57e-11	-0.00130085	0.0148084	0.93	41.9087
rs6809404	C	A	hallux valgus	hip replacement	0.0842554	0.0148876	1.52e-08	0.00800193	0.0113293	0.48	32.0292
rs7706310	G	A	hallux valgus	hip replacement	-0.109288	0.0160708	1.04e-11	0.0126003	0.0126705	0.32	46.2456
rs7791369	T	C	hallux valgus	hip replacement	-0.0784837	0.0143824	4.84e-08	-0.0269048	0.0111688	0.016	29.778
rs79570900	T	C	hallux valgus	hip replacement	0.199242	0.0362476	3.87e-08	-0.00660174	0.0260581	0.8	30.2137

## Sheet: Table S2
Supplementary Table 2:IVs information selected with "hallux valgus" as exposure and "no hip replacement" as outcome.
SNP	effect_allele.exposure	other_allele.exposure	exposure	outcome	beta.exposure	se.exposure	pval.exposure	beta.outcome	se.outcome	pval.outcome	F
rs10482772	G	A	hallux valgus	No hip replacement	0.140536	0.0252408	2.58e-08	0.0231011	0.0257689	0.37	31.0005
rs11007337	A	G	hallux valgus	No hip replacement	0.085436	0.0153384	2.55e-08	-0.014799	0.0123288	0.23	31.0257
rs113536929	A	G	hallux valgus	No hip replacement	0.151984	0.0261531	6.2e-09	0.0115036	0.0320918	0.72	33.7714
rs1145627	T	C	hallux valgus	No hip replacement	-0.137882	0.0203219	1.16e-11	-0.0145047	0.0183792	0.43	46.0348
rs12614	T	C	hallux valgus	No hip replacement	0.129456	0.0194007	2.51e-11	-0.00429923	0.0212945	0.84	44.5256
rs2169356	T	A	hallux valgus	No hip replacement	0.0797108	0.0145098	3.94e-08	0.00840458	0.0121751	0.49	30.1795
rs2303597	C	T	hallux valgus	No hip replacement	0.0983134	0.0155411	2.52e-10	-0.00669752	0.0131305	0.61	40.0186
rs2337106	G	C	hallux valgus	No hip replacement	0.0858259	0.0140367	9.69e-10	0.0184979	0.0108084	0.087	37.3858
rs2465669	C	A	hallux valgus	No hip replacement	-0.0857123	0.0151113	1.41e-08	-0.0044003	0.0118334	0.71	32.1723
rs35911766	A	G	hallux valgus	No hip replacement	0.0947778	0.0173424	4.63e-08	0.0117013	0.0151533	0.44	29.8672
rs3793626	A	G	hallux valgus	No hip replacement	-0.0897623	0.0164267	4.64e-08	-0.0062998	0.0147831	0.67	29.8598
rs458783	G	T	hallux valgus	No hip replacement	-0.0964219	0.0155179	5.18e-10	0.0306035	0.0140159	0.029	38.6087
rs6685420	A	C	hallux valgus	No hip replacement	-0.138937	0.0237114	4.64e-09	-0.00650109	0.0212815	0.76	34.3338
rs6737944	A	G	hallux valgus	No hip replacement	0.110928	0.0171352	9.57e-11	-0.000300045	0.0119688	0.98	41.9087
rs6809404	C	A	hallux valgus	No hip replacement	0.0842554	0.0148876	1.52e-08	-0.0125015	0.0120621	0.3	32.0292
rs7706310	G	A	hallux valgus	No hip replacement	-0.109288	0.0160708	1.04e-11	-0.00339576	0.0134036	0.8	46.2456
rs7791369	T	C	hallux valgus	No hip replacement	-0.0784837	0.0143824	4.84e-08	-0.00880116	0.0121819	0.47	29.778
rs79570900	T	C	hallux valgus	No hip replacement	0.199242	0.0362476	3.87e-08	-0.00250313	0.0284949	0.93	30.2137

## Sheet: Table S3
Supplementary Table 3:IVs information selected with "hallux valgus" as exposure and "no knee replacement" as outcome.
SNP	effect_allele.exposure	other_allele.exposure	exposure	outcome	beta.exposure	se.exposure	pval.exposure	beta.outcome	se.outcome	pval.outcome	F
rs10482772	G	A	hallux valgus	No knee replacement	0.140536	0.0252408	2.58e-08	0.0218985	0.0174689	0.21	31.0005
rs11007337	A	G	hallux valgus	No knee replacement	0.085436	0.0153384	2.55e-08	-0.00690378	0.0075421	0.36	31.0257
rs113536929	A	G	hallux valgus	No knee replacement	0.151984	0.0261531	6.2e-09	0.041401	0.0214865	0.054	33.7714
rs1145627	T	C	hallux valgus	No knee replacement	-0.137882	0.0203219	1.16e-11	0.00039992	0.0106338	0.97	46.0348
rs12614	T	C	hallux valgus	No knee replacement	0.129456	0.0194007	2.51e-11	-0.00369682	0.0145919	0.8	44.5256
rs2169356	T	A	hallux valgus	No knee replacement	0.0797108	0.0145098	3.94e-08	0.0284028	0.00823202	0.00056	30.1795
rs2303597	C	T	hallux valgus	No knee replacement	0.0983134	0.0155411	2.52e-10	0.000700245	0.00930313	0.94	40.0186
rs2337106	G	C	hallux valgus	No knee replacement	0.0858259	0.0140367	9.69e-10	0.0184979	0.00795146	0.02	37.3858
rs2465669	C	A	hallux valgus	No knee replacement	-0.0857123	0.0151113	1.41e-08	-0.00229736	0.00752047	0.76	32.1723
rs35911766	A	G	hallux valgus	No knee replacement	0.0947778	0.0173424	4.63e-08	0.00870203	0.0103396	0.4	29.8672
rs3793626	A	G	hallux valgus	No knee replacement	-0.0897623	0.0164267	4.64e-08	0.00139902	0.0101155	0.89	29.8598
rs458783	G	T	hallux valgus	No knee replacement	-0.0964219	0.0155179	5.18e-10	-0.0107025	0.0089161	0.23	38.6087
rs6685420	A	C	hallux valgus	No knee replacement	-0.138937	0.0237114	4.64e-09	-0.0251024	0.0145274	0.084	34.3338
rs6737944	A	G	hallux valgus	No knee replacement	0.110928	0.0171352	9.57e-11	-0.00040008	0.0106381	0.97	41.9087
rs6809404	C	A	hallux valgus	No knee replacement	0.0842554	0.0148876	1.52e-08	0.00559563	0.00829609	0.5	32.0292
rs7706310	G	A	hallux valgus	No knee replacement	-0.109288	0.0160708	1.04e-11	-0.00780034	0.00926823	0.4	46.2456
rs7791369	T	C	hallux valgus	No knee replacement	-0.0784837	0.0143824	4.84e-08	0.0131967	0.00825726	0.11	29.778
rs79570900	T	C	hallux valgus	No knee replacement	0.199242	0.0362476	3.87e-08	0.0117013	0.0190944	0.54	30.2137

## Sheet: Table S4
Supplementary Table 4:IVs information selected with "hallux valgus" as exposure and "knee replacement" as outcome.
SNP	effect_allele.exposure	other_allele.exposure	exposure	outcome	beta.exposure	se.exposure	pos.exposure	beta.outcome	se.outcome	pval.outcome	F
rs10482772	G	A	hallux valgus	knee replacement	0.140536	0.0252408	218406511	0.0121953	0.0226327	0.59	31.0005
rs12614	T	C	hallux valgus	knee replacement	0.129456	0.0194007	31946402	-0.0107981	0.0185266	0.56	44.5256
rs2303597	C	T	hallux valgus	knee replacement	0.0983134	0.0155411	71553691	0.0140989	0.0112471	0.21	40.0186
rs2337106	G	C	hallux valgus	knee replacement	0.0858259	0.0140367	48934533	0.00689617	0.00912898	0.45	37.3858
rs2465669	C	A	hallux valgus	knee replacement	-0.0857123	0.0151113	39662688	0.011597	0.0105134	0.27	32.1723
rs35911766	A	G	hallux valgus	knee replacement	0.0947778	0.0173424	10685137	0.00950469	0.0128642	0.46	29.8672
rs3793626	A	G	hallux valgus	knee replacement	-0.0897623	0.0164267	133542779	0.00679685	0.0129612	0.6	29.8598
rs458783	G	T	hallux valgus	knee replacement	-0.0964219	0.0155179	38641301	0.0154995	0.0123643	0.21	38.6087
rs6685420	A	C	hallux valgus	knee replacement	-0.138937	0.0237114	198029033	-0.0244976	0.0186922	0.19	34.3338
rs6737944	A	G	hallux valgus	knee replacement	0.110928	0.0171352	41999481	0.00750179	0.0128711	0.56	41.9087
rs6809404	C	A	hallux valgus	knee replacement	0.0842554	0.0148876	100845774	0.0212032	0.0107707	0.049	32.0292
rs7706310	G	A	hallux valgus	knee replacement	-0.109288	0.0160708	4291024	-0.00579677	0.0120333	0.63	46.2456
rs7791369	T	C	hallux valgus	knee replacement	-0.0784837	0.0143824	27872461	-0.00169856	0.011251	0.88	29.778

## Sheet: Table S5
Supplementary Table 5:IVs information selected with "knee replacement" as exposure and "hallux valgus" as outcome.
SNP	effect_allele.exposure	other_allele.exposure	exposure	outcome	beta.exposure	se.exposure	pval.exposure	beta.outcome	se.outcome	pval.outcome	F
rs11614406	C	T	knee replacement	hallux valgus	-0.0683966	0.0118011	6.8e-09	-0.0464741	0.0166277	0.00519015	33.5912
rs12310519	T	C	knee replacement	hallux valgus	0.102196	0.013779	1.2e-13	0.0423057	0.0192579	0.0280343	55.0087
rs13330781	G	T	knee replacement	hallux valgus	-0.0579999	0.0104196	2.6e-08	-0.00604573	0.0143759	0.674086	30.9852
rs148024643	A	G	knee replacement	hallux valgus	0.0642041	0.0115478	2.7e-08	0.0438543	0.0157188	0.00527206	30.912
rs1923409	G	A	knee replacement	hallux valgus	0.0608975	0.0102938	3.3e-09	0.028911	0.0140522	0.0396479	34.9983
rs2605091	C	G	knee replacement	hallux valgus	0.0715017	0.0109005	5.4e-11	0.00202242	0.0149061	0.892076	43.0266
rs28929474	T	C	knee replacement	hallux valgus	-0.222606	0.0391494	1.3e-08	-0.0444929	0.0504422	0.377746	32.3313
rs4865462	G	A	knee replacement	hallux valgus	-0.0679042	0.0103196	4.7e-11	-0.02675	0.0139715	0.0555418	43.2983
rs56094641	G	A	knee replacement	hallux valgus	0.0677988	0.0103975	7e-11	0.037875	0.0141836	0.00757757	42.519
rs6913647	G	A	knee replacement	hallux valgus	0.0567016	0.0102917	3.6e-08	-3e-05	0.0140977	0.9983	30.3538
rs6966540	C	T	knee replacement	hallux valgus	0.0676026	0.0105856	1.7e-10	0.0153617	0.0142951	0.282548	40.7842
rs7225843	C	T	knee replacement	hallux valgus	0.101003	0.012401	3.8e-16	0.0634425	0.0161906	8.91e-05	66.3373
rs7245027	A	G	knee replacement	hallux valgus	-0.0630037	0.0104044	1.4e-09	-0.0484577	0.0156074	0.00190419	36.6688
rs72760655	A	C	knee replacement	hallux valgus	0.0845985	0.0109238	9.6e-15	0.0103539	0.0151558	0.494503	59.9764
rs7559383	T	C	knee replacement	hallux valgus	0.0725997	0.0120514	1.7e-09	0.0101871	0.0163114	0.532271	36.2904
rs75621460	A	G	knee replacement	hallux valgus	0.174004	0.0317396	4.2e-08	0.191222	0.0628981	0.00236439	30.0548

## Sheet: Table S6
Supplementary Table 6:IVs information selected with "no hip replacement" as exposure and "hallux valgus" as outcome.
SNP	effect_allele.exposure	other_allele.exposure	exposure	outcome	beta.exposure	se.exposure	pval.exposure	beta.outcome	se.outcome	pval.outcome	F
rs12211255	A	C	No hip replacement	hallux valgus	0.121704	0.0181863	2.2e-11	-0.0108373	0.0202745	0.592976	44.7841
rs2056116	G	A	No hip replacement	hallux valgus	-0.0662039	0.0119211	2.8e-08	-0.00266064	0.0144835	0.854247	30.8414

## Sheet: Table S7
Supplementary Table 7:IVs information selected with "no knee replacement" as exposure and "hallux valgus" as outcome.
SNP	effect_allele.exposure	other_allele.exposure	exposure	outcome	beta.exposure	se.exposure	pval.exposure	beta.outcome	se.outcome	pval.outcome	F
rs1317130	A	C	No knee replacement	hallux valgus	0.116102	0.0205852	1.7e-08	0.0233493	0.0245125	0.34082	31.8102
rs1920393	G	A	No knee replacement	hallux valgus	-0.0605996	0.0104131	5.9e-09	-0.0258321	0.0208611	0.21561	33.8674
rs1983016	A	G	No knee replacement	hallux valgus	-0.0577033	0.00886877	7.7e-11	0.00798598	0.0168317	0.635173	42.3326
rs6457796	C	T	No knee replacement	hallux valgus	0.0487997	0.00892767	4.6e-08	0.0455421	0.0157161	0.00375794	29.8784

## Sheet: Table S8
Supplementary Table 8:IVs information selected with "hip replacement" as exposure and "hallux valgus" as outcome.
SNP	effect_allele.exposure	other_allele.exposure	exposure	outcome	beta.exposure	se.exposure	pval.exposure	beta.outcome	se.outcome	pval.outcome	F
rs10036834	G	A	hip replacement	hallux valgus	-0.0704976	0.0115392	1e-09	0.00358546	0.0142361	0.801151	37.3249
rs10492367	T	G	hip replacement	hallux valgus	0.126201	0.0131748	9.8e-22	-0.0293639	0.0187162	0.11667	91.757
rs10515203	G	A	hip replacement	hallux valgus	0.0982966	0.0142977	6.2e-12	-0.00269497	0.0209537	0.897662	47.2653
rs10817926	A	C	hip replacement	hallux valgus	-0.1018	0.0107455	2.7e-21	-0.0214483	0.0140602	0.127145	89.7517
rs10940166	C	T	hip replacement	hallux valgus	-0.0694037	0.0110974	4e-10	0.02343	0.0142904	0.101095	39.1129
rs11583641	T	C	hip replacement	hallux valgus	-0.0708947	0.0120128	3.6e-09	0.00959078	0.0150507	0.523973	34.8288
rs11732213	C	T	hip replacement	hallux valgus	-0.0795953	0.0137154	6.5e-09	-0.00284031	0.016895	0.866492	33.679
rs11764536	C	A	hip replacement	hallux valgus	0.243503	0.0353698	5.8e-12	0.104284	0.108503	0.336495	47.396
rs12209223	A	C	hip replacement	hallux valgus	0.1523	0.0168245	1.4e-19	-0.00408826	0.0205628	0.842405	81.944
rs12270054	T	C	hip replacement	hallux valgus	-0.0786969	0.0123229	1.7e-10	-0.0346613	0.0189211	0.0669684	40.7842
rs13300602	G	A	hip replacement	hallux valgus	0.0632001	0.0108437	5.6e-09	-0.0224725	0.0141191	0.111466	33.9689
rs1415287	T	C	hip replacement	hallux valgus	0.076498	0.0115259	3.2e-11	0.000357865	0.01526	0.98129	44.0506
rs1913707	G	A	hip replacement	hallux valgus	-0.0861027	0.0109527	3.8e-15	-0.00557493	0.0142272	0.695168	61.8009
rs2622873	C	T	hip replacement	hallux valgus	-0.122597	0.0168271	3.2e-13	-0.0381009	0.0225207	0.0906818	53.0815
rs3740129	A	G	hip replacement	hallux valgus	0.0653007	0.0107837	1.4e-09	-0.0146516	0.0148537	0.323939	36.6688
rs3755384	A	G	hip replacement	hallux valgus	0.0739008	0.010706	5.1e-12	0.0149031	0.0140103	0.287453	47.6482
rs4252548	T	C	hip replacement	hallux valgus	0.225301	0.0338719	2.9e-11	0.0461012	0.0447641	0.303071	44.2433
rs4765540	C	T	hip replacement	hallux valgus	0.0791993	0.012223	9.2e-11	0.0277864	0.0156931	0.0766249	41.9845
rs4837127	T	C	hip replacement	hallux valgus	0.0728972	0.012969	1.9e-08	-0.0304139	0.0178021	0.0875528	31.5942
rs518080	A	C	hip replacement	hallux valgus	-0.0598031	0.0107303	2.5e-08	0.00366911	0.0141621	0.795574	31.0614
rs57223814	G	A	hip replacement	hallux valgus	-0.0921043	0.0164832	2.3e-08	-0.0157631	0.0200897	0.432667	31.2232
rs62059839	T	C	hip replacement	hallux valgus	0.0696007	0.0120568	7.8e-09	-0.0257802	0.0156186	0.0988189	33.3243
rs62436022	T	C	hip replacement	hallux valgus	0.086297	0.0115976	1e-13	-0.00841037	0.0153527	0.583823	55.367
rs6663869	A	T	hip replacement	hallux valgus	0.0677988	0.0113969	2.7e-09	-0.0161069	0.0148951	0.279539	35.3891
rs66989638	A	G	hip replacement	hallux valgus	0.102602	0.0160181	1.5e-10	-0.0108761	0.0180684	0.547215	41.0288
rs710576	C	A	hip replacement	hallux valgus	-0.0781021	0.0133089	4.4e-09	0.0161312	0.0164424	0.326555	34.4382
rs72866531	A	C	hip replacement	hallux valgus	0.124904	0.0227103	3.8e-08	0.00196251	0.0287254	0.945531	30.2489
rs7814941	G	A	hip replacement	hallux valgus	-0.102598	0.013631	5.2e-14	-0.0426627	0.0182749	0.0195695	56.6527
rs786711	G	A	hip replacement	hallux valgus	0.0705982	0.012617	2.2e-08	0.016735	0.0160336	0.296603	31.3095
rs79056043	G	A	hip replacement	hallux valgus	0.127003	0.023111	3.9e-08	-0.0434394	0.0302808	0.151414	30.1986
